# Supplementary material for: Preparation and Characterization of Magnetite Talc (Fe3O4@Talc) Nanocomposite as an Effective Adsorbent for Cr(VI) and Alizarin Red S Dye
Source: Materials (Basel). 2022 May 9;15(9):3401. doi: 10.3390/ma15093401 (PMC9105966; doi:10.3390/ma15093401)
Supplement: Supplementary file 1 [file materials-15-03401-s001.zip]

Archive with 1 entries (1 files):
- materials-1699329-supplementary.pdf
